# Supplementary material for: Optical coherence tomography angiography characteristics of choroidal neovascularization requiring varied dosing frequencies in treat-and-extend management: An analysis of the AVATAR study
Source: PLoS One. 2019 Jun 25;14(6):e0218889. doi: 10.1371/journal.pone.0218889 (PMC6592566; doi:10.1371/journal.pone.0218889)
Supplement: S1 Table — (XLSX) [file pone.0218889.s001.xlsx]

## Sheet: Group Data
Group	Age	Gender	Eye	SnellenVA	logMARVA	CentralSubfieldThickness	CubeAverageThickness	AntiVEGFTotal	AntiVEGF12mo	CNV_Identified_OCTA	CNVType	CNV_Analyzable_OCTA	CNVArea	VesselDensity	CNVShape	CNVLocation	CoreVessels	SmallLoops	LargeLoops	CNVMaturity
TEq7-12w	69	M	OS	20/50	0.39794	218	291	34	7	Y	Type 1	Y	0.705	31.773	Irregular	Foveal_Involving	N	Y	Y	Mature
PRN>12mo	75	M	OD	20/40	0.30103	208	279	13	0	Y	Type 1	Y	0.797	41.4053	Circular	Foveal_Sparing	N	Y	N	Mature
TEq7-12w	83	F	OS	20/40	0.30103	220	260	5	4	Y	Type 1	Y	1.334	46.2519	Irregular	Foveal_Involving	Y	Y	Y	Mature
TEq4-6w	83	M	OS	20/50	0.39794	317	325	29	8	N	Type 1+2	N	NA	NA	NA	NA	NA	NA	NA	NA
TEq4-6w	83	M	OD	20/300	1.17609	326	367	29	8	N	Type 1+2	N	NA	NA	NA	NA	NA	NA	NA	NA
PRN>12mo	89	M	OS	20/50	0.39794	253	283	8	0	Y	Type 1	Y	0.267	48.3146	Circular	Foveal_Sparing	N	Y	N	Mature
TEq7-12w	82	F	OD	20/40	0.30103	259	286	58	7	Y	Type 1	Y	4.483	41.6462	Irregular	Foveal_Involving	N	Y	Y	Mature
TEq4-6w	73	M	OS	20/25	0.09691	260	280	76	10	Y	Type 1+2	Y	3.409	39.8944	Circular	Foveal_Involving	Y	N	Y	Mature
TEq4-6w	73	M	OD	20/25	0.09691	315	274	77	10	Y	Type 1+2	Y	2.087	43.9387	Irregular	Foveal_Involving	Y	N	Y	Mature
PRN>12mo	76	M	OD	20/25	0.09691	270	274	4	0	Y	Type 3_neovascularization	Y	0.072	NA	Irregular	Foveal_Sparing	N	N	N	Mature
TEq4-6w	93	M	OD	20/30	0.176091	245	268	11	5	Y	Type 1	N	NA	NA	NA	NA	NA	NA	NA	NA
TEq4-6w	85	F	OD	20/40	0.30103	379	258	15	8	N	Type 1+2	N	NA	NA	NA	NA	NA	NA	NA	NA
TEq4-6w	73	M	OS	20/30	0.176091	209	238	25	9	Y	Type 1	Y	NA	NA	Irregular	Foveal_Sparing	N	Y	N	Immature
TEq4-6w	63	M	OD	20/100	0.69897	417	296	6	6	Y	Type 1+2	Y	0.817	29.3758	Circular	Foveal_Involving	Y	Y	Y	Mature
PRN>12mo	80	F	OS	20/20	0	212	260	3	0	Y	Type 1	Y	1.414	36.1386	Circular	Foveal_Involving	Y	Y	N	Mature
PRN>12mo	89	M	OD	20/20	0	262	309	3	0	Y	Type 1	Y	0.235	41.2766	Circular	Foveal_Sparing	N	Y	N	Immature
TEq4-6w	83	F	OS	20/30	0.176091	247	247	36	8	N	Type 1	N	NA	NA	NA	NA	NA	NA	NA	NA
TEq4-6w	78	M	OS	20/400	1.30103	270	270	8	8	Y	Type 1+2	Y	2.115	37.5414	Irregular	Foveal_Involving	Y	N	Y	Hyper_Mature
TEq4-6w	78	M	OD	20/100	0.69897	554	297	8	8	Y	Type 1+2	N	NA	NA	NA	NA	NA	NA	NA	NA
TEq4-6w	76	M	OD	20/20	0	259	267	13	9	Y	Type 1	Y	5.696	37.4649	Circular	Foveal_Involving	Y	N	N	Hyper_Mature
TEq7-12w	79	F	OS	20/40	0.30103	172	249	27	5	Y	Type 1	Y	5.34	27.2659	Irregular	Foveal_Involving	Y	Y	Y	Hyper_Mature
TEq4-6w	81	M	OS	20/25	0.09691	231	239	36	11	Y	Type 1	Y	0.306		Irregular	Foveal_Involving	Y	N	N	Hyper_Mature
TEq4-6w	81	M	OD	20/60	0.477121	215	255	15	11	Y	Type 1	N	NA	NA	NA	NA	NA	NA	NA	NA
TEq4-6w	76	F	OS	20/40	0.30103	273	260	33	11	Y	Type 1+2	N	NA	NA	NA	NA	NA	NA	NA	NA
TEq4-6w	76	F	OD	20/60	0.477121	316	275	33	11	Y	Type 1	Y	4.517	38.0341	Irregular	Foveal_Involving	Y	Y	Y	Hyper_Mature
TEq4-6w	83	F	OD	20/40	0.30103	249	274	14	9	Y	Type 1	Y	0.838	43.3174	Irregular	Foveal_Involving	N	N	N	Mature
TEq7-12w	83	M	OS	20/25	0.09691	269	272	27	4	Y	Type 1+2	Y	1.705	46.4516	Irregular	Foveal_Involving	N	Y	N	Mature
TEq7-12w	83	M	OD	20/50	0.39794	233	287	21	4	Y	Type 1+2	Y	2.182	32.2181	Irregular	Foveal_Involving	Y	Y	Y	Mature
TEq4-6w	71	F	OD	20/20	0	234	278	38	10	Y	Type 1	Y	0.619	38.6107	Circular	Foveal_Involving	Y	Y	N	Mature
PRN>12mo	82	M	OD	20/25	0.09691	242	269	4	0	N	Type 1	N	NA	NA	NA	NA	NA	NA	NA	NA
TEq7-12w	76	M	OS	20/25	0.09691	244	252	23	6	Y	Type 1	Y	2.473	30.8937	Irregular	Foveal_Involving	Y	Y	Y	Hyper_Mature
PRN>12mo	91	F	OS	20/70	0.544068	217	250	7	0	Y	Type 1	N	NA	NA	NA	NA	NA	NA	NA	NA
PRN>12mo	91	F	OD	20/30	0.176091	214	247	7	0	Y	Type 1	Y	5.87	42.879	Circular	Foveal_Involving	Y	N	Y	Mature
TEq4-6w	87	F	OD	20/50	0.39794	251	242	50	11	Y	Type 1	Y	5.299	40.385	Irregular	Foveal_Involving	Y	Y	Y	Mature
TEq7-12w	77	F	OS	20/40	0.30103	236	247	10	6	N	Type 1	N	NA	NA	NA	NA	NA	NA	NA	NA
TEq7-12w	77	F	OD	20/30	0.176091	226	239	18	6	Y	Type 3_neovascularization	Y	NA	NA	Irregular	Foveal_Involving	N	N	N	Mature
TEq7-12w	79	M	OD	20/30	0.176091	240	280	34	6	Y	Type 1	Y	5.08	24.7638	Irregular	Foveal_Involving	Y	Y	N	Mature
TEq4-6w	79	M	OS	20/20	0	281	264	40	8	Y	Type 1	Y	NA	NA	Circular	Foveal_Involving	N	Y	N	Immature
TEq4-6w	79	M	OD	20/25	0.09691	303	260	30	8	Y	Type 1	Y	3.851	31.0309	Irregular	Foveal_Involving	Y	Y	N	Mature
TEq7-12w	82	F	OD	20/70	0.54409	190	254	37	7	Y	Type 1	Y	5.184	38.2716	Circular	Foveal_Involving	Y	Y	Y	Hyper_Mature

## Sheet: Group Data for PCAN
Group	Age	Gender	Eye	PCAN	SnellenVA	logMARVA	CentralSubfieldThickness	CubeAverageThickness
TEq7-12w	69	M	OS	17.6	20/50	0.39794	218	291
Fellow-eye	69	M	OD	18.6	20/20	0	286	300
PRN>12mo	75	M	OD	14	20/40	0.30103	208	279
TEq7-12w	83	F	OS	41.9	20/40	0.30103	220	260
Fellow-eye	82	F	OS	18.8	20/25	0.09691	297	298
TEq7-12w	82	F	OD	32.5	20/40	0.30103	259	286
TEq4-6w	73	M	OS	22.3	20/25	0.09691	260	280
TEq4-6w	73	M	OD	25.5	20/25	0.09691	315	274
Fellow-eye	76	M	OS	22.6	20/30	0.176091	284	271
PRN>12mo	76	M	OD	35.4	20/25	0.09691	270	274
Fellow-eye	72	M	OD	12.4	20/20	0	274	290
TEq4-6w	85	F	OD	48.4	20/40	0.30103	379	258
TEq4-6w	73	M	OS	22.5	20/30	0.176091	209	238
PRN>12mo	80	F	OS	19.2	20/20	0	212	260
Fellow-eye	78	M	OS	22.5	20/25	0.09691	286	261
PRN>12mo	89	M	OD	27.6	20/20	0	262	309
TEq4-6w	78	M	OS	39	20/400	1.30103	270	270
Fellow-eye	76	M	OD	13.5	20/40	0.30103	184	244
TEq4-6w	76	M	OD	24.9	20/20	0	259	267
TEq7-12w	79	F	OS	24.5	20/40	0.30103	172	249
TEq4-6w	83	F	OD	22.2	20/40	0.30103	249	274
TEq7-12w	83	M	OS	15.8	20/25	0.09691	269	272
TEq7-12w	83	M	OD	28.8	20/50	0.39794	233	287
Fellow-eye	71	F	OS	13.8	20/25	0.09691	239	283
TEq4-6w	71	F	OD	20.6	20/20	0	234	278
TEq7-12w	76	M	OS	43.2	20/25	0.09691	244	252
Fellow-eye	76	M	OD	26	20/25	0.09691	254	264
PRN>12mo	91	F	OD	34.2	20/30	0.176091	214	247
TEq4-6w	87	F	OD	37.3	20/50	0.39794	251	242
TEq7-12w	77	F	OS	34.1	20/40	0.30103	236	247
TEq7-12w	77	F	OD	33.9	20/30	0.176091	226	239
Fellow-eye	79	M	OS	14.5	20/25	0.09691	278	287
TEq7-12w	79	M	OD	24.4	20/30	0.176091	240	280
TEq4-6w	79	M	OS	29.5	20/20	0	281	264
TEq4-6w	79	M	OD	38.1	20/25	0.09691	303	260
TEq7-12w	82	F	OD	38	20/70	0.54409	190	254
